# Supplementary material for: Drug sensitivity profiling identifies potential therapies for lymphoproliferative disorders with overactive JAK/STAT3 signaling
Source: Oncotarget. 2017 Oct 31;8(57):97516–27. doi: 10.18632/oncotarget.22178 (PMC5722580; doi:10.18632/oncotarget.22178)
Supplement: Supplementary file 2 [file oncotarget-08-97516-s002.xlsx]

## Sheet: 306 compounds
Supplementary Table S1a. Drug and compound collection used in the drug sensitvity and resistance testing assay
Drug_Name	start conc.	max. conc. Tested	Trade names	Mechanism/Targets	High phase/Approval status	Active/inactive in clinic	Prodrug Idenitifier	Supplier	Supplier Ref
JQ1	1	10000		BET family inhibitor	Probe	Inactive		SGC	SGCBD01(+)
1-methyl-D-tryptophan aq	0.5	5000		Indolamine 2,3-dioxygenase 1 and 2 inhibitor	Investigational (Ph 2)			Sigma-Aldrich	452483
15D-PGJ2	0.08	800		Endogenous PPARγ ligand, prostaglandin, NFkB signaling inhibitor	Probe	Inactive		Merck	538927-2
2-methoxyestradiol	1	10000		Angiogenesis inhibitor	Investigational (Ph 2)	Inactive		Cayman Chemical Company	13021
4-hydroxytamoxifen	1	10000		Selective estrogen receptor modulator	Investigational as a gel preparation			Santa Cruz Biotechnology	sc-3542
8-amino-adenosine	5	50000		Nucleoside analog, RNA synthesis inhibitor	Probe			Northwestern University	NWU 8NH2
Abiraterone	0.5	5000		P450 17alpha-hydroxylase-17,20-lyase inhibitor	Approved			Selleck	S1123
ABT-751	1	10000		Mitotic inhibitor. Colchicine site binding microtubule depolymerizer.	Investigational (Ph 2)	Inactive		Selleck	S1165
Afatinib	0.1	1000	Gilotrif, Giotrif	EGFR inhibitor	Approved			Selleck	S1011
AG490	10	100000		JAK inhibitor	Probe			Merck	658411
Alisertib	1	10000		Aurora A inhibitor	Investigational (Ph 3)			ChemieTek	CT-M8237
Allopurinol	1	10000	Zyloprim	Xanthine oxidase inhibitor	Approved			National Cancer Institute	NSC 1390-R/3
Alvespimycin	0.1	1000		HSP90 inhibitor	Investigational (Ph 2)	Inactive		Selleck	S1142
Alvocidib	1	10000		CDK inhibitor	Investigational (Ph 2)			Selleck	S1230
Aminoglutethimide	1	10000		Anti-steroid, aromatase inhibitor	Approved			Sigma-Aldrich	A9657
Amonafide	1	10000		Topoisomerase II inhibitor / DNA intercalator	Investigational (Ph 3)	Inactive		Selleck	S1367
Anagrelide	1	10000	Agrylin, Xagrid	PDE-3, PLA2 inhibitor	Approved			Tocris Biosciences	2432
Anastrozole	1	10000		Aromatase inhibitor	Approved			National Cancer Institute	NSC 719344-F/2
Apitolisib	1	10000		PI3K/mTOR inhibitor	Investigational (Ph 2)			ChemieTek	CT-G0980
APR-246	1	10000		p53 activator, thioredoxin reductase 1 inhibitor	Investigational (Ph 1)			Tocris Biosciences	3710
ARN 509	1	10000		AR antagonist	Investigational (Ph 2)			Axon Medchem	Axon 1979
Arsenic(III) oxide	0.25	2500		Thioredoxin reductase inhibitor; cytotoxic chemotherapeutic	Approved			Sigma-Aldrich	202673
AT 101	10	100000		Bcl-2 family inhibitor	Investigational (Ph 2)			Selleck	S2812
AT-406	1	10000		XIAP, cIAP1, cIAP2 inhibitor	Investigational (Ph 1)			Selleck	S2754
AT9283	0.1	1000		Aurora A & B, Jak2, Flt, Abl inhibitor	Investigational (Ph 2)			Selleck	S1134
Atorvastatin	1	10000	Lipitor	HMG CoA reductase inhibitor	Approved			ChemieTek	CT-ATOR
Auranofin	0.25	2500		Antirheumatic agent	Approved			Sigma-Aldrich	A6733
AVN944	1	10000		IMPDH inhibitor	Investigational (Ph 2)	Inactive		ChemieTek	CT-AVN944
Axitinib	1	10000	Inlyta	VEGFR, PDGFR, KIT inhibitor	Approved			LC Laboratories	A-1107
AZ 3146	1	10000		Mps1 kinase (TTK) inhibitor	Probe	Inactive		Tocris Biosciences	3994
Azacitidine	1	10000	Vidaza	Nucleoside analog DNA methyl transferase inhibitor	Approved		Prodrug, activated in the cells	National Cancer Institute	NSC 102816-P/21
AZD1152-HQPA	0.1	1000		Aurora B inhibitor	Investigational (Ph 3)	Inactive		ChemieTek	CT-A1152H
AZD1480	0.1	1000		JAK1/2, FGFR inhibitor	Investigational (Ph 1)			ChemieTek	CT-A1480
AZD2014	1	10000		mTOR inhibitor, ATP-competitive	Investigational (Ph 1)			Selleck	S2783
AZD4547	0.1	1000		FGFR inhibitor	Investigational (Ph 2)			ChemieTek	CT-A4547
AZD7762	0.1	1000		Chk1 inhibitor	Investigational (Ph 1)	Inactive		Axon Medchem	Axon 1399
AZD8055	1	10000		mTOR inhibitor	Investigational (Ph 1)			ChemieTek	CT-A8055-3
Belinostat	1	10000		HDAC inhibitor	Approved			ChemieTek	CT-BELI
Bendamustine	1	10000		Nitrogen mustard alkylating agent	Approved		Prodrug, activated in the liver	National Cancer Institute	NSC 138783
Bexarotene	1	10000		Antineoplastic agent; retinoid specifically selective for retinoid X receptors	Approved			Santa Cruz Biotechnology	sc-217753
BI 2536	0.1	1000		PLK1 inhibitor	Investigational (Ph 2)	Inactive		Selleck	S1109
Bicalutamide	1	10000	Casodex, Cosudex, Calutide, Kalumid	Nonsteriodal antiandrogen	Approved			ChemieTek	CT-BIC
BIIB021	1	10000		HSP90 inhibitor	Investigational (Ph 2)	Inactive		Selleck	S1175
Bimatoprost	0.55	5500	Latisse, Lumigan, Prostamide	Prostaglandin analog	Approved			Selleck	S1407
Binimetinib	0.1	1000		MEK1/2 inhibitor	Investigational (Ph 2)			ChemieTek	CT-A162
Bleomycin	1	10000		Glycopeptide antibiotic; causes DNA breaks	Approved			Selleck	S1214
BMS-754807	1	10000		IGF1R inhibitor	Investigational (Ph 2)			ChemieTek	CT-BMS75
BMS-911543	1	10000		JAK2 inhibitor	Investigational (Ph 1)	Inactive		ChemieTek	CT-BMS911
Bortezomib	0.1	1000	Velcade, Cytomib	Proteasome inhibitor (26S subunit)	Approved			National Cancer Institute	NSC 681239-L/9
Bosutinib	1	10000	Bosulif	Abl, Src inhibitor	Approved			LC Laboratories	B-1788
Brivanib	0.1	1000		VEGFR inhibitor	Investigational (Ph 3)			Selleck	S1084
Bryostatin 1	0.01	100		PKC activator	Investigational (Ph 1)			Santa Cruz Biotechnology	sc-201407-4
Buparlisib	1	10000		PI3K inhibitor, pan-class I	Investigational (Ph 2)			Selleck	S2247
Busulfan	10	100000		Alkylating antineoplastic agent	Approved		Prodrug, activated in the liver	Sigma-Aldrich	B2635
C646	2.5	25000		p300/CREB-binding protein (CBP) inhibitor	Probe	Inactive		Axon Medchem	Axon 1781
Cabozantinib	0.1	1000	Cometriq	VEGFR2, Met, FLT3, Tie2, Kit and Ret inhibitor	Approved			ChemieTek	CT-XL184
Camptotechin	0.5	5000		Topoisomerase I inhibitor	Probe	Inactive		Tocris Biosciences	1100
Canertinib	1	10000		pan-HER inhibitor	Investigational (Ph 3)	Inactive		LC Laboratories	C-1201
Capecitabine	1	10000		5-FU prodrug	Approved		Prodrug, activated in the liver and tumor	LC Laboratories	C-2799
Carboplatin	1	10000		Platinum-based antineoplastic agent	Approved			Selleck	S1215-2
Carfilzomib	0.1	1000	Kyprolis	Proteasome inhibitor (20S subunit)	Approved			ChemieTek	CT-CARF
Carmustine	1	10000		Alkylating agent	Approved		Prodrug, activated in the liver	National Cancer Institute	NSC 409962-T/3
Cediranib	0.1	1000	Recentin	KDR/Flt/VEGFR inhibitor	Investigational (Ph 3)			Selleck	S1017
Celecoxib	1	10000		Selective COX-2 inhibitor	Approved			National Cancer Institute	NSC 719627-M/1
Chlorambucil	1	10000		Nitrogen mustard alkylating agent	Approved		Prodrug, activated in the liver	National Cancer Institute	NSC 3088-N/6
Chloroquine	10	100000		Antimalaria agent; chemo/radio sensitizer	Approved			Sigma-Aldrich	C6628
Cisplatin	0.1	1000		Platinum-based antineoplastic agent	Approved			Selleck	S1166-2
Cladribine	0.1	1000	Leustatin	Antimetabolite; Purine analog	Approved		Prodrug, activated in the cells	National Cancer Institute	NSC 105014-F/2
Clofarabine	1	10000	Evoltra, Clolar	Antimetabolite; Purine analog	Approved		Prodrug, activated in the cells	National Cancer Institute	NSC 606869-X/4
Clomifene	1	10000		Selective estrogen receptor modulator	Approved			Selleck	S2561
CPI-613	1	10000		pyruvate dehydrogenase, alpha-ketoglutarate dehydrogenase inhibitor	Investigational (Ph 2)			Selleck	S2776
Crenolanib	1	10000		PDGFRA and PDGFRB inhibitor	Investigational (Ph 2)			Selleck	S2730
Crizotinib	0.1	1000	Xalkori	ALK, c-Met inhibitor	Approved			Selleck	S1068
CUDC-101	1	10000		HDAC & EGFR, Her2 inhibitor	Investigational (Ph 1)			Selleck	S1194
Cyclophosphamide	4	40000		Alkylating agent	Approved		Prodrug, activated in the liver	Selleck	S1217
Cytarabine	1	10000		Antimetabolite, interferes with DNA synthesis	Approved		Prodrug, activated in the cells	National Cancer Institute	NSC 63878-P/19
Dabrafenib	0.25	2500	Tafinlar	B-Raf(V600E) inhibitor	Approved			ChemieTek	CT-DABR
Dacarbazine	1	10000		Alkylating agent	Approved		Prodrug, activated in the liver	National Cancer Institute	NSC 45388-R/74
Dacomitinib	0.1	1000		pan-HER inhibitor	Investigational (Ph 3)			ChemieTek	CT-DACO
Dactinomycin	0.1	1000		RNA and DNA synthesis inhibitor	Approved			National Cancer Institute	NSC 3053-Y/14
Dactolisib	0.1	1000		mTOR/(PI3K) inhibitor	Investigational (Ph 2)			LC Laboratories	N-4288
Danusertib	1	10000		Aurora, Ret, TrkA, FGFR-1 inhibitor	Investigational (Ph 2)	Inactive		Selleck	S1107
Daporinad	0.1	1000		NAMPT inhibitor	Probe	Inactive		Axon Medchem	Axon 1546
Dasatinib	0.1	1000	Sprycel	Abl, Src, Kit, EphR... Inhibitor	Approved			LC Laboratories	D-3307
Daunorubicin	0.1	1000		Topoisomerase II inhibitor	Approved			National Cancer Institute	NSC 82151-A/44
Decitabine	1	10000		Nucleoside analog DNA methyl transferase inhibitor	Approved		Prodrug, activated in the cells	Selleck	S1200
Deferoxamine	1	10000		Iron chelator	Approved (non-oncology)			Sigma-Aldrich	D9533
Dexamethasone	1	10000	Decadron, Dexpak	Immunosuppresant; glucocorticoid	Approved			Selleck	S1322
Dinaciclib	0.1	1000		CDK inhibitor	Investigational (Ph 3)			ChemieTek	CT-DINA
Docetaxel	0.1	1000	Taxotere, Docecad	Mitotic inhibitor, taxane microtubule stabilizer	Approved			LC Laboratories	D-1000
Doramapimod	1	10000		p38MAPK inhibitor	Investigational (Ph 1)	Inactive		Axon Medchem	Axon 1358
Dovitinib	1	10000		FGFR inhibitor	Investigational (Ph 3)			Selleck	S1018
Doxorubicin	0.1	1000	Adriamycin	Topoisomerase II inhibitor	Approved			Sigma-Aldrich	D1515
EMD1214063	0.1	1000		c-Met inhibitor	Investigational (Ph 1)			ChemieTek	CT-EMD063
Entinostat	1	10000		HDAC inhibitor	Investigational (Ph 2)			LC Laboratories	E-3866
Enzalutamide	1	10000	Xtandi	AR antagonist	Approved			Axon Medchem	Axon 1613
Enzastaurin	1	10000		PKCbeta inhibitor	Investigational (Ph 3)			LC Laboratories	E-4506
Erlotinib	1	10000	Tarceva	EGFR inhibitor	Approved			National Cancer Institute	NSC 718781-R/4
Estramustine	1	10000		Alkylating agent	Approved		Prodrug, activated in the liver	Sigma-Aldrich	E0407
Etoposide	1	10000		Topoisomerase II inhibitor	Approved			National Cancer Institute	NSC 141540-H/184
Everolimus	0.01	100	Afinitor, Certican, Zortress	binds FKBP12, causes inhibition of mTORC1	Approved			LC Laboratories	E-4040
Exemestane	1	10000		Aromatase inhibitor	Approved			National Cancer Institute	NSC 713563-U/2
Fasudil	5	50000		ROCK, PKA, PKG, PRK inhibitor, prodrug	Approved (Japan)		Prodrug, activated in the liver	LC Laboratories	H-2330
FG-4592	1	10000		HIF prolyl hydroxylase inhibitor	Investigational (Ph 2)			Selleck	S1007
Finasteride	1	10000		type II 5-alpha reductase inhibitor	Approved			Tocris Biosciences	3293
Fingolimod	1	10000	Gilenya	S1PR antagonist	Approved			LC Laboratories	F-4633
Floxuridine	1	10000		Antimetabolite; Analog of 5-fluorouracil	Approved		Prodrug, activated in the cells	National Cancer Institute	NSC 27640-Z/31
Fludarabine	1	10000	Fludara	Antimetabolite; Purine analog	Approved		Prodrug, activated in the cells	National Cancer Institute	NSC 312887-C/7
Fluorouracil	1	10000		Antimetabolite	Approved		Prodrug, activated in the cells	National Cancer Institute	NSC 19893-G/4
Flutamide	1	10000		Nonsteroidal antiandrogen	Approved			Tocris Biosciences	4094
Foretinib	0.1	1000		MET, VEGFR2 inhibitor	Investigational (Ph 2)			Selleck	S1111
Fostamatinib	0.25	2500		Syk inhibitor	Investigational (Ph 2)			Selleck	S2206-3
Fulvestrant	0.1	1000		Estrogen receptor antagonist	Approved			Selleck	S1191
Galiellalactone	5	50000		STAT3-DNA interaction inhibitor	Probe	Inactive		Santa Cruz Biotechnology	sc-202165-6
Galunisertib	0.1	1000		TGF-B/Smad inhibitor	Investigational (Ph 2)			Selleck	S2230
Gandotinib	1	10000		JAK2 inhibitor	Investigational (Ph 2)	Inactive		Selleck	S2179
GDC-0068	1	10000		Akt inhibitor	Investigational (Ph 2)			ChemieTek	CT-G0068
Gefitinib	1	10000	Iressa	EGFR inhibitor	Approved			LC Laboratories	G-4408
Gemcitabine	0.1	1000	Gemsar, Gemzar	Antimetabolite; Nucleoside analog	Approved		Prodrug, activated in the cells	National Cancer Institute	NSC 613327-S/2
Goserelin	1	10000		Gonadotropin releasing hormone superagonist	Approved			Tocris Biosciences	3592
GSK-J4	10	100000		JMJD3 (histone demethylase) inhibitor	Probe	Inactive		Selleck	S7070-2
GSK2636771	1	10000		PI3K beta selective inhibitor	Investigational (Ph 1)			ChemieTek	CT-GSK263
GSK269962	1	10000		ROCK1 and ROCK2 inhibitor	Probe	Inactive		Tocris Biosciences	4009
GSK343	1	10000		EZH2 inhibitor	Probe	Inactive		SGC	SGCGSK343
GSK650394	1	10000		SGK1 & 2 inhibitor	Probe	Inactive		Tocris Biosciences	3572
Hydroxyurea	10	100000	Myelostat	Antineoplastic agent	Approved		Prodrug, activated in the cells	Sigma-Aldrich	H8627
I-BET151	1	10000		BET family inhibitor	Probe	Inactive		ChemieTek	CT-BET151
Ibrutinib	0.1	1000	Imbruvica	Btk inhibitor	Approved			Selleck	S2680
Idarubicin	0.1	1000	Zavedos, Idamycin	Topoisomerase II inhibitor	Approved			Sigma-Aldrich	I1656
Idelalisib	1	10000	Zydelig	PI3K inhibitor, p110δ-selective	Approved			ChemieTek	CT-CAL101
Ifosfamide	1	10000		Nitrogen mustard alkylating agent	Approved		Prodrug, activated in the liver	National Cancer Institute	NSC 109724-X/4
Imatinib	1	10000	Gleevec, Glivec	Abl, Kit, PDGFRB inhibitor	Approved			LC Laboratories	C-5508
Imiquimod	0.25	2500		Immunomodulatory agent, TLR7 agonist	Approved			National Cancer Institute	NSC 369100-F/4
Indibulin	1	10000		Mitoric inhibitor. Microtubule depolymerizer	Investigational (Ph 2)	Inactive		Tocris Biosciences	3728
Iniparib	1	10000		PARP inhibitor	Investigational (Ph 3)	Inactive		Axon Medchem	Axon 1566
INK128	0.1	1000		mTOR inhibitor	Investigational (Ph 1)			ChemieTek	CT-INK128
IOX-2	5	50000		PHD2 inhibitor	Probe	Inactive		Tocris Biosciences	4451
Irinotecan	1	10000	Camptosar	Topoisomerase I inhibitor. Camptothecin prodrug analog	Approved		Prodrug, activated in the liver	LC Laboratories	I-4122
Ixabepilone	0.1	1000	Ixempra	Mitotic inhibitor. Epothilone microtubule stabilizer.	Approved			National Cancer Institute	NSC 747973-W/3
Lapatinib	0.1	1000	Tykerb, Tyverb	HER2, EGFR inhibitor	Approved			LC Laboratories	L-4804
Lasofoxifene	0.1	1000	Oporia	Selective estrogen receptor modulator	Approved			Santa Cruz Biotechnology	sc-211721
Lenalidomide	1	10000	Revlimid	Immunomodulatory	Approved			LC Laboratories	L-5499
Lestaurtinib	0.1	1000		FLT3, JAK2, TrkA, TrkB, TrkC inhibitor	Investigational (Ph 3)			LC Laboratories	L-6307
Letrozole	1	10000	Femara	Aromatase inhibitor	Approved			National Cancer Institute	NSC 719345-G/2
Levamisole	1	10000		Immunomodulatory agent	Approved			Sigma-Aldrich	L9756
Linifanib	0.1	1000		VEGFR, PDGFR, CSF-1R, FLT3 inhibitor	Investigational (Ph 3)			Selleck	S1003
Linsitinib	1	10000		IGF1R, IR inhibitor	Investigational (Ph 2)			ChemieTek	CT-O906
LLL12	3	30000		STAT3 SH2 domain inhibitor	Probe			Merck	573131
Lomeguatrib	1	10000		O6-methylguanine-DNA methyltransferase inhibitor	Investigational (Ph 2)	Inactive		Tocris Biosciences	4359
Lomustine	1	10000		Alkylating nitrosourea compound	Approved		Prodrug, activated in the liver	National Cancer Institute	NSC 79037-R/12
Luminespib	0.1	1000		HSP90 inhibitor	Investigational (Ph 2)			ChemieTek	CT-AUY922
Masitinib	1	10000		KIT inhibitor	Investigational (Ph 3)			LC Laboratories	M-7007
Mechlorethamine	10	100000	Mustargen	Nitrogen mustard alkylating agent	Approved		Prodrug, activated in the liver	Sigma-Aldrich	122564
Megestrol acetate	1	10000	Megace	Progestogen	Approved			National Cancer Institute	NSC 71423-Q/12
Melphalan	1.25	12500		Nitrogen mustard alkylating agent	Approved		Prodrug, activated in the liver	Sigma-Aldrich	M2011
Mepacrine	5	50000		Unclear. PLA2 inhibitor. NF-kB inhibitor, p53 activator	Approved			Sigma-Aldrich	Q3251
Mercaptopurine	1	10000		Antimetabolite	Approved		Prodrug, activated in the cells	National Cancer Institute	NSC 755-Z/13
Metformin	10	100000		AMPK activator	Approved (non-oncology)			Tocris Biosciences	2864
Methotrexate	5	50000		Antimetabolite; Anti-folate agent	Approved			Selleck	S1210
Methylprednisolone	1	10000		Immunosuppressant	Approved			Santa Cruz Biotechnology	sc-205749
MGCD-265	1	10000		MET, VEGFR-1, -2, -3, RON, TIE2 inhib	Investigational (Ph 2)			Selleck	S1361
Midostaurin	1	10000		PKC, PKA, S6K and EGFR inhibitor	Investigational (Ph 3)			LC Laboratories	P-7600
Mitomycin C	1	10000		Antineoplastic anatibiotic; DNA crosslinker	Approved			National Cancer Institute	NSC 26980-J/65
Mitotane	1	10000		Antineoplastic agent	Approved			National Cancer Institute	NSC 38721-U/3
Mitoxantrone	0.1	1000		Topoisomerase II inhibitor	Approved			National Cancer Institute	NSC 279836-C/2
MK-0752	0.1	1000		gamma-secretase/notch inhibitor	Investigational (Ph 2)			Selleck	S2660
MK-2206	0.1	1000		AKT inhibitor	Investigational (Ph 2)			ChemieTek	CT-MK2206
MK1775	1	10000		Wee1 inhibitor	Investigational (Ph 2)			Axon Medchem	Axon 1494
Mocetinostat	1	10000		HDAC inhibitor (HDAC1 & 2-selective)	Investigational (Ph 2)			Selleck	S1122
Momelotinib	1	10000		JAK1 & 2 inhibitor	Investigational (Ph 2)			ChemieTek	CT-CYT387
Motesanib	1	10000		VEGFR, PDGFR, Ret, Kit inhibitor	Investigational (Ph 2)			Selleck	S1032
Navitoclax	1	10000		Bcl-2/Bcl-xL inhibitor	Investigational (Ph 2)			Selleck	S1001-2
Nelarabine	1	10000	Arranon, Atriance	Nucleoside analog, DNA, RNA synth inhibitor	Approved		Prodrug, activated selectively in T-cells	SequoiaResearchProducts	SRP003328n
Neratinib	0.1	1000		EGFR inhibitor	Investigational (Ph 3)			Selleck	S2150(2)
Nilotinib	1	10000	Tasigna	Abl inhibitor	Approved			LC Laboratories	N-8207
Nilutamide	1	10000		Nonsteroidal antiandrogen	Approved			Santa Cruz Biotechnology	sc-203644
Nintedanib	1	10000	Vargatef, Ofev	VEGFR, PDGFR, FGFR inhibitor	Approved			Selleck	S1010
Niraparib	1	10000		PARP inhibitor	Investigational (Ph 1)			ChemieTek	CT-MK4827
Nutlin-3	1	10000		MDM2 inhibitor	Probe	Inactive		Selleck	S1061
NVP-BGJ398	0.1	1000		FGFR inhibitor	Investigational (Ph 1)			ChemieTek	CT-BGJ398
Obatoclax	1	10000		Bcl-2 family inhibitor	Investigational (Ph 3)	Inactive		Selleck	S1057
Olaparib	1	10000	Lynparza	PARP inhibitor	Approved			LC Laboratories	O-9201
Omacetaxine	1	10000	Synribo	Protein synthesis inhib (80 S ribosome)	Approved			Santa Cruz Biotechnology	sc-202652
Omipalisib	0.1	1000		PI3K/mTOR inhibitor	Investigational (Ph 1)			Selleck	S2658
OSI-027	1	10000		mTOR inhibitor	Investigational (Ph 2)	Inactive		ChemieTek	CT-O027
Oxaliplatin	1	10000		Platinum-based antineoplastic agent	Approved			Selleck	S1224-2
PAC-1	1	10000		procaspase-3 activator	Investigational (Ph 1)			Selleck	S2738
Paclitaxel	0.1	1000	Taxol	Mitotic inhibitor, taxane microtubule stabilizer	Approved			National Cancer Institute	NSC 125973-L/68
Palbociclib	1	10000	Ibrance	CDK inhibitor (Cdk4/6)	Approved			Selleck	S1116
Panobinostat	0.1	1000	Farydak, Faridak	HDAC inhibitor	Approved			LC Laboratories	P-3703
Patupilone	0.1	1000		Mitotic inhibitor, epothilone microtubule stabilizer	Investigational (Ph 3)	Inactive		LC Laboratories	E-5500-2
Pazopanib	1	10000	Votrient	VEGFR inhibitor	Approved			LC Laboratories	P-6706
Pemetrexed	1	10000	Alimta	Dihydrofolate reductase inhibitor	Approved			LC Laboratories	P-7177
Pentostatin	1	10000		Antimetabolite; Purine analog	Approved		Prodrug, activated in the cells	National Cancer Institute	NSC 218321-O/48
Perifosine	0.25	2500		AKT/PI3K inhibitor	Investigational (Ph 3)			Selleck	S1037
Pevonedistat	1	10000		NAE inhibitor	Investigational (Ph 1)			ChemieTek	CT-M4924
PF 431396	1	10000		FAK/PYK2 inhibitor	Probe	Inactive		Tocris Biosciences	4278
PF-00477736	1	10000		Chk1 inhibitor	Investigational (Ph 1)	Inactive		Axon Medchem	Axon 1379-2
PF-04691502	1	10000		PI3K/mTOR inhibitor	Investigational (Ph 2)			ChemieTek	CT-PF1502
PF-04708671	1	10000		p70S6K inhibitor	Probe	Inactive		Sigma-Aldrich	PZ0143
PF-3845	1	10000		FAAH inhibitor	Probe	Inactive		Selleck	S2666
PF-4800567	1	10000		CK1epsilon inhibitor	Probe	Inactive		Tocris Biosciences	4281
PF-670462	1	10000		CK1epsilon and CK1delta inhibitor	Probe	Inactive		Tocris Biosciences	3316
PFI-1	1	10000		Selective chemical probe for BET Bromodomains	Probe	Inactive		SGC	SGCPFI
Pictilisib	1	10000		PI3K inhibitor, pan-class I	Investigational (Ph 2)			LC Laboratories	G-9252
Pilaralisib	0.25	2500		PI3K inhibitor. Pan-class I	Investigational (Ph 2)			Medchemexpress	HY-16526
Pilocarpine	4	40000	Salagen	Non-selective muscarinic receptor agonist	Approved			Tocris Biosciences	0694
Pimasertib	1	10000		MEK1/2 inhibitor	Investigational (Ph 2)			Selleck	S1475
Pipobroman	1	10000		Alkylating agent	Approved		Prodrug, activated in the liver	National Cancer Institute	NSC 25154-X/2
Plerixafor	1	10000	Mozobil	CXCR4 antagonist	Approved			Cayman Chemical Company	10011332-2
Plicamycin	1	10000		RNA synthesis inhibitor	Approved			Santa Cruz Biotechnology	sc-200909-5
Pomalidomide	1	10000		Immunomodulatory agent, anti-angiogenic	Approved			Sigma-Aldrich	P0018
Ponatinib	0.1	1000	Iclusig	Broad TK inhibitor	Approved			Selleck	S1490
Pravastatin	1	10000		HMG CoA reductase inhibitor	Approved (non-oncology)			Tocris Biosciences	2318
Prednisolone	1	10000		Immunomodulatory agent	Approved			Santa Cruz Biotechnology	sc-205815
Prednisone	1	10000		Immunomodulatory agent	Approved		Prodrug, activated in the liver	Santa Cruz Biotechnology	sc-205816
Procarbazine	1	10000		Alkylating agent	Approved		Prodrug, activated in the liver	National Cancer Institute	NSC 77213-K/6
Quisinostat	0.1	1000		HDAC inhibitor	Investigational (Ph 2)			Active Biochem	A-1162
Quizartinib	0.1	1000		FLT3 inhibitor	Investigational (Ph 2)			ChemieTek	CT-AC220
Rabusertib	0.1	1000		Chk1 inhibitor	Investigational (Ph 2)			Selleck	S2626
RAF265	0.1	1000		C-Raf inhibitor	Investigational (Ph 2)			Selleck	S2161
Ralimetinib	1	10000		p38MAPK inhibitor	Investigational (Ph 2)			Selleck	S1494
Raloxifene	1	10000		Selective estrogen receptor modulator	Approved			National Cancer Institute	NSC 747974-X/1
RD162	1	10000		AR antagonist	Probe	Inactive		Axon Medchem	Axon 1532
Rebastinib	0.1	1000		Allosteric ABL, FLT3, TIE2, TRKA inhibitor	Investigational (Ph 1)	Inactive		ChemieTek	CT-DCC20
Refametinib	1	10000		MEK1/2 inhibitor	Investigational (Ph 2)			ChemieTek	CT-R119
Regorafenib	1	10000	Stivarga	B-Raf, c-Kit, VEGFR2 inhibitor	Approved			Selleck	S1178
Ridaforolimus	0.01	100		binds FKBP12, causes inhibition of mTORC1	Investigational (Ph 3)			Active Biochem	A-1004
Rofecoxib	1	10000	Vioxx	COX-2 inhibitor	Approved			ChemieTek	CT-RX001
Ruboxistaurin	1	10000		PKCbeta inhibitor	Investigational (Ph 3)	Inactive		Axon Medchem	Axon 1401-2
Rucaparib	1	10000		PARP inhibitor	Investigational (Ph 2)			Axon Medchem	Axon 1529
Ruxolitinib	1	10000	Jakafi, Jakavi	JAK1&2 inhibitor	Approved			ChemieTek	CT-INCB
Saracatinib	1	10000		Src, Abl inhibitor	Investigational (Ph 3)	Inactive		LC Laboratories	S-8906
SB 743921	0.01	100		Mitotic inhibitor. Eg5/KSP inhibitor	Investigational (Ph 2)	Inactive		Selleck	S2182
SCH772984	1	10000		ERK1 & 2 inhibitor	Probe			ChemieTek	CT-SCH772
Seliciclib	1	10000		CDK2/7/9 inhibitor	Investigational (Ph 2)			LC Laboratories	R-1234
Selumetinib	1	10000		MEK1/2 inhibitor	Investigational (Ph 3)			Selleck	S1008
Serdemetan	1	10000		HDM2-p53 antagonist	Investigational (Ph 1)	Inactive		Selleck	S1172
SGC0946	1	10000		DOT1L inhibitor	Probe	Inactive		Selleck	S7079
Simvastatin	1	10000	Zocor	HMG CoA reductase inhibitor	Approved (non-oncology)			Sigma-Aldrich	S6196
Sirolimus	0.01	100	Rapamune	binds FKBP12, causes inhibition of mTORC1	Approved			LC Laboratories	R-5000
SNS-032	1	10000		CDK inhibitor	Investigational (Ph 2)	Inactive		Selleck	S1145
Sonidegib	1	10000		Smothened (Hh) inhib	Investigational (Ph 2)			ChemieTek	CT-LDE225
Sonolisib	1	10000		PI3K inhibitor, pan-class I. Irreversible	Investigational (Ph 2)			Active Biochem	PX-866
Sorafenib	0.1	1000	Nevaxar	B-Raf, FGFR-1, VEGFR-2 & -3, PDGFR-beta, KIT, and FLT3 inhib	Approved			LC Laboratories	S-8502
Sotrastaurin	1	10000		PKC inhibitor	Investigational (Ph 2)			Axon Medchem	Axon 1635-2
STA-21	3	30000		STAT3 SH2 domain inhibitor	Probe			Santa Cruz Biotechnology	sc-200757
Stattic	5	50000		STAT3 SH2 domain inhibitor	Probe	Inactive		Tocris Biosciences	2798-3
StemRegenin 1	1	10000		AHR antagonist, stem cell regenerating	Probe	Inactive		ChemieTek	CT-SR1
Streptozocin	1	10000		Alkylating glucosamine-nitrosourea agent	Approved		Prodrug, activated in the liver	National Cancer Institute	NSC 37917-V/5
Sunitinib	0.1	1000	Sutent	Broad TK inhibitor	Approved			LC Laboratories	S-8803
Tacedinaline	0.1	1000		HDAC inhibitor	Investigational (Ph 3)	Inactive		LC Laboratories	C-2606
Tacrolimus	1	10000	Prograf, Advagraf, Protopic	Binds FKBP12, causes inhibition of calcineurin	Approved			Tocris Biosciences	3631
TAK-733	0.1	1000		MEK1/2 inhibitor	Investigational (Ph 1)			Selleck	S2617
TAK-901	0.1	1000		Aurora B inhibitor	Investigational (Ph 1)			Selleck	S2718
Tamatinib	1	10000		Syk inhibitor	Investigational (Ph 1)	Inactive		Selleck	S2194-2
Tamoxifen	1	10000		Estrogen receptor antagonist	Approved		Prodrug, activated in the liver	National Cancer Institute	NSC 180973-S/203
Tandutinib	0.1	1000		FLT3, PDGFR, KIT inhibitor	Investigational (Ph 2)	Inactive		LC Laboratories	T-7802
Tanespimycin	1	10000		HSP90 inhibitor	Investigational (Ph 2)			Selleck	S1141
Tarenflurbil	1	10000		Gamma-secretase inhibitor	Investigational (Ph 3)	Inactive		Cayman Chemical Company	70255
Temozolomide	1	10000		Alkylating agent	Approved		Prodrug, activated in the liver	National Cancer Institute	NSC 362856-R/31
Temsirolimus	0.01	100	Torisel	binds FKBP12, causes inhibition of mTORC1	Approved			LC Laboratories	T-8040
Teniposide	1	10000		Topoisomerase II inhibitor	Approved			National Cancer Institute	NSC 122819-I/52
TGX-221	1	10000		PI3K beta selective inhibitor	Probe	Inactive		ChemieTek	CT-TGX221
Thalidomide	1	10000		Immunosuppresant	Approved			National Cancer Institute	NSC 66847-R/5
Thio-TEPA	5	50000		Alkylating agent	Approved		Prodrug, activated in the liver	Sigma-Aldrich	T6069
Thioguanine	1	10000		Antimetabolite; Purine analog	Approved		Prodrug, activated in the cells	National Cancer Institute	NSC 752-W/47
Tipifarnib	1	10000		Farnesyltransferase inhibitor	Investigational (Ph 3)			Selleck	S1453
Tivantinib	0.1	1000		MET inhibitor	Investigational (Ph 2)			ChemieTek	CT-ARQ197
Tivozanib	1	10000		VEGFR1, 2, 3, c-Kit, PDGFRB inhibitor	Investigational (Ph 3)			ChemieTek	CT-AV951
Tofacitinib	0.5	5000	Xeljanz, Jakvinus	JAK3, JAK2(V617F) inhibitor	Approved			LC Laboratories	T-1377
Topotecan	1	10000		Topoisomerase I inhibitor. Camptothecin analog	Approved			National Cancer Institute	NSC 609699-Y/16
Toremifene	1	10000	Fareston, Acapodene	selective estrogen receptor modulator	Approved			Santa Cruz Biotechnology	sc-253712
Tosedostat	1	10000		Aminopeptidase inhibitor	Investigational (Ph 3)			Tocris Biosciences	3595
Trametinib	0.025	250	Mekinist	MEK1/2 inhibitor	Approved			ChemieTek	CT-GSK112
Tretinoin	1	10000		Retinoic acid receptor agonist	Approved			National Cancer Institute	NSC 122758-Q/6
Tubacin	1	10000		HDAC6 inhibitor	Probe	Inactive		Selleck	S2239
Tubastatin A	1	10000		HDAC6 inhibitor	Probe	Inactive		ChemieTek	CT-TUBA
UCN-01	1	10000		PKCbeta, PDK1, Chk, Cdk2 inhibitor	Investigational (Ph 2)	Inactive		Sigma-Aldrich	U6508-4
UNC0638	1	10000		G9a/GLP inhibitor	Probe	Inactive		Tocris Biosciences	4343
UNC0642	1	10000		G9a/GLP inhibitor	Probe	Inactive		Tocris Biosciences	5132
UNC1215	2	30000		L3MBTL3 inhibitor	Probe	Inactive		Tocris Biosciences	4666
Uramustine	1	10000		Alkylating agent	Approved		Prodrug, activated in the liver	National Cancer Institute	NSC 34462-Q/2
Valproic acid	100	1000000		HDAC inhibitor	Approved			Sigma-Aldrich	P4543
Valrubicin	0.5	5000	Valstar	Topoisomerase II inhibitor	Approved			National Cancer Institute	NSC 246131-R/4
Vandetanib	0.1	1000	Caprelsa	VEGFR,EGFR, RET inhibitor	Approved			LC Laboratories	V-9402
Varespladib	1	10000		Secretory phospholipase A2 inhibitor	Investigational (Ph 2)			ChemieTek	CT-VARE
Vatalanib	1	10000		VEGFR-1 & -2 inhibitor	Investigational (Ph 3)			LC Laboratories	V-8303
Veliparib	1	10000		PARP inhibitor	Investigational (Ph 3)			Selleck	S1004
Vemurafenib	1	10000	Zelboraf	B-Raf(V600E) inhibitor	Approved			ChemieTek	CT-P4032
Venetoclax	1	10000	Venclexta	Bcl-2-selective inhibitor	Approved			ChemieTek	CT-A199
VER 155008	1	10000		HSP70 inhibitor	Probe	Inactive		Axon Medchem	Axon 1608
Vinblastine	0.1	1000		Mitotic inhibitor. Vinca alkaloid microtubule depolymerizer	Approved			National Cancer Institute	NSC 49842-J44
Vincristine	0.1	1000		Mitotic inhibitor. Vinca alkaloid microtubule depolymerizer	Approved			Selleck	S1241
Vinorelbine	1	10000		Mitotic inhibitor. Vinca alkaloid microtubule depolymerizer	Approved			Selleck	S4269
Vismodegib	1	10000	Erivedge	Smothened (Hh) inhibitor	Approved			LC Laboratories	V-4050
Volasertib	0.1	1000		PLK1 inhibitor	Investigational (Ph 3)			ChemieTek	CT-BI6727
Vorinostat	1	10000	Zolinza	HDAC inhibitor	Approved			LC Laboratories	V-8477
Voxtalisib	1	10000		mTOR/PI3K inhibitor	Investigational (Ph 2)			ChemieTek	CT-XL765c
VX-11E	0.25	2500		ERK1 & 2 inhibitor	Probe	Inactive		ChemieTek	CT-VX11e
XAV-939	1	10000		Tankyrase-1 and -2	Probe	Inactive		Selleck	S1180
YM155	1	10000		Survivin inhibitor	Investigational (Ph 2)			ChemieTek	CT-YM155
ZSTK474	1	10000		PI3K gamma selective inhibitor	Investigational (Ph 1)			LC Laboratories	Z-1066
KX2-391	1	10000		non-ATP competitive Src inhibitor	Investigational (Ph 2)			Selleck	S2700
Omacetaxine	1	10000		Protein synthesis inhib (80 S ribosome)	Approved			Santa Cruz Biotechnology	sc-202652
Icotinib	1	10000		EGFR inhibitor	Investigational (Ph 2)

## Sheet: 62 compounds
Supplementary Table 1B. Drug and compound collection used in the drug sensitvity and resistance testing assay
Drug_Name	start conc.	max. conc. Tested	Trade names	Mechanism/Targets	High phase/Approval status	Active/inactive in clinic	Prodrug Idenitifier	Supplier	Supplier Ref
JQ1	1	10000		BET family inhibitor	Probe	Inactive		SGC	SGCBD01(+)
AG490	10	100000		JAK inhibitor	Probe			Merck	658411
Alvocidib	1	10000		CDK inhibitor	Investigational (Ph 2)			Selleck	S1230
Auranofin	0.25	2500		Antirheumatic agent	Approved			Sigma-Aldrich	A6733
Axitinib	1	10000	Inlyta	VEGFR, PDGFR, KIT inhibitor	Approved			LC Laboratories	A-1107
AZD1480	0.1	1000		JAK1/2, FGFR inhibitor	Investigational (Ph 1)			ChemieTek	CT-A1480
AZD8055	1	10000		mTOR inhibitor	Investigational (Ph 1)			ChemieTek	CT-A8055-3
BIIB021	1	10000		HSP90 inhibitor	Investigational (Ph 2)	Inactive		Selleck	S1175
BMS-754807	1	10000		IGF1R inhibitor	Investigational (Ph 2)			ChemieTek	CT-BMS75
Bosutinib	1	10000	Bosulif	Abl, Src inhibitor	Approved			LC Laboratories	B-1788
Clomifene	1	10000		Selective estrogen receptor modulator	Approved			Selleck	S2561
Crenolanib	1	10000		PDGFRA and PDGFRB inhibitor	Investigational (Ph 2)			Selleck	S2730
Cyclophosphamide	4	40000		Alkylating agent	Approved		Prodrug, activated in the liver	Selleck	S1217
Dactinomycin	0.1	1000		RNA and DNA synthesis inhibitor	Approved			National Cancer Institute	NSC 3053-Y/14
Dactolisib	0.1	1000		mTOR/(PI3K) inhibitor	Investigational (Ph 2)			LC Laboratories	N-4288
Danusertib	1	10000		Aurora, Ret, TrkA, FGFR-1 inhibitor	Investigational (Ph 2)	Inactive		Selleck	S1107
Dexamethasone	1	10000	Decadron, Dexpak	Immunosuppresant; glucocorticoid	Approved			Selleck	S1322
Everolimus	0.01	100	Afinitor, Certican, Zortress	binds FKBP12, causes inhibition of mTORC1	Approved			LC Laboratories	E-4040
Fasudil	5	50000		ROCK, PKA, PKG, PRK inhibitor, prodrug	Approved (Japan)		Prodrug, activated in the liver	LC Laboratories	H-2330
Fostamatinib	0.25	2500		Syk inhibitor	Investigational (Ph 2)			Selleck	S2206-3
Galiellalactone	5	50000		STAT3-DNA interaction inhibitor	Probe	Inactive		Santa Cruz Biotechnology	sc-202165-6
Gandotinib	1	10000		JAK2 inhibitor	Investigational (Ph 2)	Inactive		Selleck	S2179
GDC-0068	1	10000		Akt inhibitor	Investigational (Ph 2)			ChemieTek	CT-G0068
I-BET151	1	10000		BET family inhibitor	Probe	Inactive		ChemieTek	CT-BET151
Icotinib	1	10000		EGFR inhibitor	Investigational (Ph 2)			Selleck	S2922
Idelalisib	1	10000	Zydelig	PI3K inhibitor, p110δ-selective	Approved			ChemieTek	CT-CAL101
INK128	0.1	1000		mTOR inhibitor	Investigational (Ph 1)			ChemieTek	CT-INK128
KX2-391	1	10000		non-ATP competitive Src inhibitor	Investigational (Ph 2)			Selleck	S2700
Lestaurtinib	0.1	1000		FLT3, JAK2, TrkA, TrkB, TrkC inhibitor	Investigational (Ph 3)			LC Laboratories	L-6307
LLL12	3	30000		STAT3 SH2 domain inhibitor	Probe			Merck	573131
Luminespib	0.1	1000		HSP90 inhibitor	Investigational (Ph 2)			ChemieTek	CT-AUY922
Methotrexate	5	50000		Antimetabolite; Anti-folate agent	Approved			Selleck	S1210
Methylprednisolone	1	10000		Immunosuppressant	Approved			Santa Cruz Biotechnology	sc-205749
MK-2206	0.1	1000		AKT inhibitor	Investigational (Ph 2)			ChemieTek	CT-MK2206
MK1775	1	10000		Wee1 inhibitor	Investigational (Ph 2)			Axon Medchem	Axon 1494
Momelotinib	1	10000		JAK1 & 2 inhibitor	Investigational (Ph 2)			ChemieTek	CT-CYT387
Navitoclax	1	10000		Bcl-2/Bcl-xL inhibitor	Investigational (Ph 2)			Selleck	S1001-2
Omac§etaxine	1	10000	Santa Cruz Biotechnology	Protein synthesis inhib (80 S ribosome)	Approved			Santa Cruz Biotechnology	sc-202652
Omipalisib	0.1	1000		PI3K/mTOR inhibitor	Investigational (Ph 1)			Selleck	S2658
Palbociclib	1	10000	Ibrance	CDK inhibitor (Cdk4/6)	Approved			Selleck	S1116
Panobinostat	0.1	1000	Farydak, Faridak	HDAC inhibitor	Approved			LC Laboratories	P-3703
PF-04691502	1	10000		PI3K/mTOR inhibitor	Investigational (Ph 2)			ChemieTek	CT-PF1502
PFI-1	1	10000		Selective chemical probe for BET Bromodomains	Probe	Inactive		SGC	SGCPFI
Pictilisib	1	10000		PI3K inhibitor, pan-class I	Investigational (Ph 2)			LC Laboratories	G-9252
Pimasertib	1	10000		MEK1/2 inhibitor	Investigational (Ph 2)			Selleck	S1475
Ponatinib	0.1	1000	Iclusig	Broad TK inhibitor	Approved			Selleck	S1490
Prednisolone	1	10000		Immunomodulatory agent	Approved			Santa Cruz Biotechnology	sc-205815
Quisinostat	0.1	1000		HDAC inhibitor	Investigational (Ph 2)			Active Biochem	A-1162
Regorafenib	1	10000	Stivarga	B-Raf, c-Kit, VEGFR2 inhibitor	Approved			Selleck	S1178
Ruboxistaurin	1	10000		PKCbeta inhibitor	Investigational (Ph 3)	Inactive		Axon Medchem	Axon 1401-2
Ruxolitinib	1	10000	Jakafi, Jakavi	JAK1&2 inhibitor	Approved			ChemieTek	CT-INCB
Saracatinib	1	10000		Src, Abl inhibitor	Investigational (Ph 3)	Inactive		LC Laboratories	S-8906
SNS-032	1	10000		CDK inhibitor	Investigational (Ph 2)	Inactive		Selleck	S1145
Sorafenib	0.1	1000	Nevaxar	B-Raf, FGFR-1, VEGFR-2 & -3, PDGFR-beta, KIT, and FLT3 inhib	Approved			LC Laboratories	S-8502
STA-21	3	30000		STAT3 SH2 domain inhibitor	Probe			Santa Cruz Biotechnology	sc-200757
Stattic	5	50000		STAT3 SH2 domain inhibitor	Probe	Inactive		Tocris Biosciences	2798-3
Tamatinib	1	10000		Syk inhibitor	Investigational (Ph 1)	Inactive		Selleck	S2194-2
Temsirolimus	0.01	100	Torisel	binds FKBP12, causes inhibition of mTORC1	Approved			LC Laboratories	T-8040
Tofacitinib	0.5	5000	Xeljanz, Jakvinus	JAK3, JAK2(V617F) inhibitor	Approved			LC Laboratories	T-1377
UCN-01	1	10000		PKCbeta, PDK1, Chk, Cdk2 inhibitor	Investigational (Ph 2)	Inactive		Sigma-Aldrich	U6508-4
Venetoclax	1	10000	Venclexta	Bcl-2-selective inhibitor	Approved			ChemieTek	CT-A199
ZSTK474	1	10000		PI3K gamma selective inhibitor	Investigational (Ph 1)			LC Laboratories	Z-1066
