# Supplementary material for: Drug sensitivity profiling identifies potential therapies for lymphoproliferative disorders with overactive JAK/STAT3 signaling
Source: Oncotarget. 2017 Oct 31;8(57):97516–27. doi: 10.18632/oncotarget.22178 (PMC5722580; doi:10.18632/oncotarget.22178)
Supplement: Supplementary file 3 [file oncotarget-08-97516-s003.xlsx]

## Sheet: HEKSIE-293
Supplementary Table 2A. Dose reponse curves, DSS and IC50 values for the tested 62 drugs in the HEKSIE cell lines (6 h treatment)
Drug name	DSS	IC50 (nM)	HEKSIE_STAT3 WT+IL6	DSS	IC50 (nM)	HEKSIE_STAT3 Y640F
JQ1	16.55	36.3298		0	1654.36
AG490	1.175	90994.6		1.9	80684.4
Alvocidib	29.5	48.4621		26.5	33.496
Auranofin	5.9	1014.07		2.05	1607.11
Axitinib	0	10000		0	10000
AZD1480	17.85	40.8529		8.76667	794.02
AZD8055	20.25	50.1907		18.6	24.2134
BIIB021	15.35	53.9941		9.85	52.2013
BMS-754807	1.95	35.0596		8.23333	75.2861
Bosutinib	0.775	10000		8.4	46.8409
Clomifene	1.9	3820.59		0	28.3302
Crenolanib	3.05	6538.88		4.25	4904.41
Cyclophosphamide	2.6	40000		1.16667	21.1011
Dactinomycin	18.9	9.44545		18.45	6.37588
Dactolisib	15.05	11.834		12.8	12.9574
Danusertib	6.8	2434.49		5.2	2257.77
Dexamethasone	1.8	411.476		2.6	1.20578
Everolimus	3.15	2.50174		8.9	0.0218535
Fasudil	1.9	4264.36		0	9094.63
Fostamatinib	9.75	2500		2.93333	361.726
Galiellalactone	0	25868.3		0	28178.4
Gandotinib	23.9667	110		8.4	8880.67
GDC-0068	4.1	1110.18		0.85	4169.11
I-BET151	11.5	117.161		4.4	64.7963
Icotinib	2.75	3733.63		0	10000
Idelalisib	0	97.3099		3.9	1
INK128	13.825	31.1491		12	30.1324
KX2-391	0	10000		0	10000
Lestaurtinib	20.725	19.921		10.7667	40.9095
LLL12	17.1	2297.93		12.3667	2334.38
Luminespib	16.3	4		12.8	5.9
Methotrexate	1.4	65.5772		0.233333	12.1154
Methylprednisolone	0	165.798		0.4	56.6942
MK-2206	5.85	1000		0	1000
MK1775	9.875	2238.93		8.86667	60.0371
Momelotinib	24.25	109.529		12.4333	4036.95
Navitoclax	0	10000		0.5	412.709
Omacetaxine	38.975	9.85676		36.6	14.1509
Omipalisib	5.9	52.6123		8.15	0.886454
Palbociclib	4.85	10000		2.8	2174.67
Panobinostat	3.75	20.5157		4.7	1.9062
PF-04691502	14.875	364.977		9.1	400.768
PFI-1	6.65	455.651		0	10000
Pictilisib	4.5	2341.65		5	1242.88
Pimasertib	3.4	54.8022		2.03333	6396.01
Ponatinib	2.95	238.456		2.8	77.4448
Prednisolone	0	7.88492		0	4109.02
Quisinostat	2.3	14.6901		1.9	5.74117
Regorafenib	6.65	1796.65		5.5	1186.48
Ruboxistaurin	3.95	1683.65		0.3	10000
Ruxolitinib	34.15	19.51		13.1667	154.92
Saracatinib	0	221.497		1.9	20.9118
SNS-032	21.75	179.191		18.95	116.614
Sorafenib	2.1	1000		1.6	345.691
STA-21	10.3	2168.96		11.5	971.78
Stattic	8.325	6227.84		7.36667	5774.12
Tamatinib	8.6	574.718		0	10000
Temsirolimus	8.55	0.593807		11.7667	0.0122025
Tofacitinib	26	43.9767		9.05	43.5414
UCN-01	22.9	126.749		20.3	97.6087
Venetoclax	0.9	68.8906		1.5	231.134
ZSTK474	2.775	436.562		4.7	25.8571

## Sheet: NK_cells
Supplementary Table S2b. Dose reponse curves, DSS and IC50 values for the tested 62 drug on NK lymphoma cell lines
Drug name	DSS	IC50 (nM)	KHYG-1	DSS	IC50 (nM)	NKL	DSS	IC50 (nM)	NK-YS	DSS	IC50 (nM)	KAI3	DSS	IC50 (nM)	NK-92	DSS	IC50 (nM)	YT	DSS	IC50 (nM)	SNK6
JQ1	18.8989	186.736		13.6534	249.935		15.8645	171.393		4.93105	2374.71		3.15626	1022.48		11.0506	256.072		12.4093	410.638
AG490	8.13481	19483.9		10.2657	13097.6		13.2802	12305.3		8.31219	16745.5		9.2136	15331.7		8.83771	16158.6		10.1804	13210.2
Alvocidib	21.7935	179.595		21.4436	218.619		22.5217	148.428		24.0827	143.993		22.5824	155.622		23.0205	112.193		13.1929	111.034
Auranofin	5.83917	1151.58		8.43582	898.362		8.08427	1715.33		2.71608	980.179		4.85985	1042.72		8.6346	604.419		8.28288	573.156
Axitinib	10.9202	863.972		8.05148	590.182		10.2425	1057.54		10.9289	956.56		6.7198	4950.02		8.91464	6189.82		8.94232	2564.15
AZD1480	18.271	23.558		13.7078	57.7898		10.6828	129.79		17.4064	26.1777		7.65407	233.629		6.65225	369.223		12.1047	105.536
AZD8055	16.7471	231.269		23.2686	29.6968		19.5541	112.591		14.1012	268.51		16.259	658.41		16.7352	89.0379		14.8787	116.528
BIIB021	26.4246	71.732		21.8857	84.4562		24.7215	82.8937		26.0296	60.7164		23.035	148.66		22.1837	110.381		25.4027	77.7914
BMS-754807	7.85889	1415.25		2.7508	894.342		11.0558	755.845		4.44922	1498.07		5.59631	2224.8		5.73511	1282.98		10.906	517.489
Bosutinib	7.49131	3054.67		5.3681	3348.83		5.24982	4490.52		6.47366	5268.62		7.49171	2877.17		5.3821	3709.55		5.08111	3143.33
Clomifene	5.07226	4919.96		4.39841	6612.22		2.66544	9905.49		5.60905	5644.53		5.49342	6457.98		4.22934	5003.03		5.12578	7194.03
Crenolanib	7.73471	2418.65		10.3299	2190.27		7.54867	3432.33		5.40367	4928.9		9.79172	1964.91		7.97953	2052.05		9.96384	3798.41
Cyclophosphamide	0	40000		0	26248.1		0.435132	4		1.885	40000		0	40000		0	40000		0.540219	316.227
Dactinomycin	29.3307	3.34342		36.4636	0.91022		38.2286	0.619905		23.7611	13.2025		16.5371	51.1695		35.0351	1.28223		32.2054	2.25644
Dactolisib	13.9638	40.2355		18.1786	11.082		15.7756	48.696		10.2618	79.9512		11.9506	58.8493		13.3588	16.6452		8.33055	56.2007
Danusertib	12.9787	528.551		5.434	6509.48		12.8785	354.471		7.81981	1660.51		6.91421	3745.83		6.55095	1331.29		14.3782	109.01
Dexamethasone	15.63	39.6061		24.56	9.46876		3.83075	319.866		1.14	10000		0	10000		9.72967	52.8433		0	10000
Everolimus	5.90281	4.34511		17.3834	0.13929		16.8113	0.220793		6.59736	9.6495		1.18818	29.4557		11.7633	0.300748		12.2087	0.417075
Fasudil	1.19696	2132.41		0.63239	4115.32		0.1	27843.6		2.61	90.6613		2.52401	2322.26		1.44	50000		0.11	37.1264
Fostamatinib aq	1.2182	1075.76		4.15477	1240.62		1.04204	642.433		7.41338	556.873		3.43111	968.519		2.8125	1145.45		3.03628	7.37571
Galiellalactone	4.08694	2.5		1.09047	6388.09		3.54722	2.5		4.995	2.5		3.975	25000		1.84427	45.51		6.91822	404.084
GDC-0068	3.14532	1		1.23598	1		1.41163	1		0	1		0.75	390.873		0.318806	10000		1.4739	58.7079
I-BET151	13.3052	743.408		8.88654	1491.99		12.1631	1009.87		4.86339	979.388		1.34112	2921.49		7.04755	1010.59		11.648	426.615
Icotinib	0.997871	1		0	10000		0.206667	1		0.075	10000		2.41	10000		0.21	10000		2.52614	49.2914
Idelalisib	0.4	10000		1.96	1		0.598416	10000		1.38	10000		9.76383	305.807		1.41794	644.622		5.48258	714.945
INK128	7.21293	282.513		16.2127	15.3249		11.8007	69.3709		7.65586	89.8401		10.7295	83.7896		11.9056	52.8898		8.08406	32.8689
KX2-391	31.6491	21.3104		31.2031	22.6544		28.0983	17.675		22.4104	27.0651		32.3978	23.7714		31.7335	22.4861		31.6736	20.523
Lestaurtinib	22.0301	12.6413		14.596	36.2407		12.3742	88.3711		18.3317	12.6997		14.2741	59.501		13.4733	59.8749		13.0192	39.6007
LLL12	22.9244	380.562		24.8888	250.198		14.9828	443.3		18.9441	752.804		23.1215	366.989		18.2136	906.387		28.0045	139.984
Luminespib	24	9.6		29.1	7.5		26.9	5.5		25.6	7.3		27.4	6.5		18.6	3.8		19.6	8
Methotrexate	15.0672	5		8.035	822.267		18.766	5		12.815	5		12.15	5000		15.7609	3465.72		21.2083	85.9096
Methylprednisolone	10.5272	82.2651		15.992	11.8115		3.1879	100		1.27	10000		0	10000		8.80833	74.2631		0.065	10000
MK-2206	4.09854	1		4.43624	0.1		4.99778	0.1		6.42555	5.46761		6.29047	26.881		2.45256	8.93044		2.89151	2.34782
MK1775	24.5007	151.753		22.5297	230.321		20.4795	226.068		19.9452	230.508		23.0136	138.064		19.813	262.61		19.6542	275.95
Momelotinib	18.9414	385.873		15.8511	417.503		10.7802	1141.55		13.8909	296.555		10.1322	1088.27		8.1194	1937.68		8.25493	3570.92
Navitoclax	25.9231	72.8438		22.3743	281.609		27.5963	50.5633		39.8191	6.80789		14.2326	1319.53		23.3451	61.1148		39.0716	5.69707
Omacetaxine	29.6396	38.1844		32.164	16.1389		32.5426	20.2733		33.3566	30.4666		31.2012	26.9474		34.5284	13.06		34.6264	15.419
Omipalisib	9.26862	163.401		11.3225	36.0102		12.1158	130.469		6.45	1000		11.5745	60.2448		10.8604	100.8		5.14517	344.555
Palbociclib	15.4862	387.784		9.52165	315.973		6.83638	851.935		3.01964	1		5.77668	5072.64		5.11093	84.8673		0	10000
Panobinostat	23.0625	8.47303		24.1579	11.2251		23.0399	13.4758		21.8595	31.3484		21.8238	14.9266		18.8011	26.1393		21.9123	12.2945
PF-04691502	13.8861	707.958		15.3903	428.81		14.9836	527.173		9.49198	554.991		19.169	289.535		16.1121	320.139		5.96373	729.984
PFI-1	7.24544	3095		4.02	10000		6.22106	3705.62		1.695	10000		0.03	11.4625		3.24152	4010.17		4.15855	2191.04
Pictilisib	3.55991	8063.5		6.66749	4132.04		6.48439	6148.54		2.33	10000		7.68101	6643.71		5.035	3066.71		1.9409	5685.19
Pimasertib	15.7688	69.0618		11.0225	374.088		2.46713	303.154		4.5639	258.658		0	10000		0.0566667	290.767		0.301161	2612.13
Ponatinib	3.20173	646.357		4.92642	708.076		2.28144	946.51		3.2	1000		1.39014	836.843		4.25653	820.382		0	1.85897
Prednisolone	6.6457	30.3611		10.963	2.72415		1.37246	1		0	10000		0	10000		5.05404	107.487		2.12	6.63552
Quisinostat	20.3625	16.9767		21.9642	17.7504		21.9825	17.2846		16.1156	94.7869		13.7565	78.5256		14.1502	55.6113		13.3142	50.4811
Regorafenib	6.8944	2412.95		5.1365	5544.52		7.25167	5633		2.245	10		8.96734	2407.59		8.70563	4326.98		10.1324	3503.99
Ruboxistaurin	9.44748	1760.97		7.78584	2980.39		8.4138	3629.06		4.465	10000		4.64157	4975.91		4.61794	4717.19		4.54232	5570.42
Ruxolitinib	30.4576	39.5202		26.8788	36.9107		19.4513	138.816		27.5186	22.5264		21.8442	239.31		15.7556	334.887		22.2146	2.75879
Saracatinib	2.88022	6788.07		1.24899	3178.66		2.03266	16.101		2.155	1		3.27769	7299.34		2.45667	10000		0.135	10000
SNS-032	20.5029	141.903		29.4193	64.5069		30.3097	39.2483		21.1054	282.141		19.2086	241.886		26.067	67.0221		10.4505	104.792
Sorafenib	0.0129852	30.3438		0	1000		0.0041469	33.346		0	33.0944		0.365	1000		0	1000		4.35756	37.9449
STA-21	10.0124	3797.02		11.4542	2801.79		9.69459	3254.51		2.22077	9212.67		4.924	10840.2		5.75191	8664.02		2.23785	14220.7
Stattic	13.2596	8241.47		10.7021	7404.83		12.4093	6160.28		14.2972	8855.17		13.2294	8014.97		14.574	5562.61		14.1329	5090.97
Tamatinib	8.18907	2687.84		7.74748	896.548		2.57182	6465.91		10.4661	877.388		5.27305	4638.26		2.86774	5297.47		6.97881	593.214
Temsirolimus	10.1045	4.29048		20.5799	0.134409		18.6304	0.285246		7.48198	1.80077		4.18464	4.73054		14.0384	0.339038		11.6361	0.606511
Tofacitinib	23.3936	75.9071		19.8106	53.2251		12.2898	203.369		17.3503	161.568		13.2188	339.227		8.43067	992.391		15.4742	123.153
UCN-01	30.6553	36.6037		26.8534	50.7598		28.7063	40.3215		29.7875	44.9614		27.332	69.4345		20.5413	137.942		30.0943	59.7065
Venetoclax	9.6451	1121.29		11.9068	3151.87		10.297	1570.71		29.2081	59.059		3.59331	6470.28		11.5618	2134.12		24.864	46.5432
ZSTK474	2.225	10000		9.94298	961.296		9.54197	1185.05		5.41935	2194.58		12.8374	854.293		7.90396	793.416		7.75475	1561.94
