# Supplementary material for: Drug sensitivity profiling identifies potential therapies for lymphoproliferative disorders with overactive JAK/STAT3 signaling
Source: Oncotarget. 2017 Oct 31;8(57):97516–27. doi: 10.18632/oncotarget.22178 (PMC5722580; doi:10.18632/oncotarget.22178)
Supplement: Supplementary file 4 [file oncotarget-08-97516-s004.xlsx]

## Sheet: Sheet1
Patient	Age at dg	Sex	Treatment	Cytopenias/autoimmunity	Hb (g/L)	Leuk (x10E9/L)	Lymph (x10E9/L)	Neut (x10E9/L)	Platelets (x10E9/L)	Vbeta	STAT3 mutation
PT 1	58	F	No	Neutropenia, thrombocytopenia	140	2.3	1.63	0.45	107	Vb1 77% of CD8+	Y640F, VAF 27% of CD8+
PT 2	53	F	Hydroxychloroquine, prednisolone	Neutropenia, rheumatoid arthritis	127	11.3	9.53	0.37	177	Vb8 90% of CD8+	Y640F, VAF 51% of CD8+
PT 3	68	M	No	Neutropenia	147	12.6	10.44	1.28	281	VB17 90% of CD8+	Y640F, VAF 42% of CD8+
PT 4	55	M	No	Anemia, neutropenia	98	27.8	22.96	1.08	239	No expansions detected by Vbeta antibodíes	D661Y, VAF 46% of CD8+
PT 5	66	M	No	Anemia, neutropenia, thrombocytopenia	130	5.4	4.49	0.56	123	Vb5.1 65% of CD8+	Y640F, VAF 1% of CD8+; P678S, VAF 2% of CD8+
PT 6	57	M	No	Neutropenia	132	7.4	6	0.56	245	No expansions detected by Vbeta antibodíes	No mutations in STAT3/STAT5B by amplicon sequencing (exome sequencing not done)
PT 7	60	M	No	No	157	10.6	5.31	4.2	203	Vb14 32% of CD8+	No mutations in STAT3/STAT5B by amplicon or exome sequencing
PT 8	53	F	Methotrexate, prednisolone	Neutropenia	146	2.6	1.51	0.38	221	Vb13.2 14% of CD8+	No mutations in STAT3/STAT5B by amplicon sequencing (exome sequencing not done)
